# Supplementary material for: Survey dataset on reasons why companies decide to implement continuous improvement
Source: Data Brief. 2019 Sep 16;26:104523. doi: 10.1016/j.dib.2019.104523 (PMC6811909; doi:10.1016/j.dib.2019.104523)
Supplement: Multimedia component 1 [file mmc1.xlsx]

## Sheet: Cont. improvement motivations
								What are the reasons why you decided to implement continuous improvement? 5 (very important reason) to 1 (it does not influence us, it was not a reason).
Company	Does your company have the following certificate: ISO 9000/9001	Does your company have the following certificate: ISO 14001	Does your company have the following certificate: OSHAS 18000	Does your company have the following certificate: EFQM	Spanish National Classification of Economic Activities	Which kind of company is yours predominantly?	Number of employees	Discovering what is happening in the company	Customer pressure	Auditing the company’s culture	Performance measurement	Identifying improvement opportunities	Supplier pressure	Internal benchmarking	As a part of a remuneration policy	As a part of a wider system (Lean Management, ISO 9000...)	Discovering what customers want
C_1	Yes	Yes	No	No	H: TRANSPORTATION AND STORAGE	Service company	20-99	3	3	5	5	5	3	3	2	5	4
C_2	Yes	Yes	Yes	No	F: CONSTRUCTION	Service company	20-99	1	1	1	1	5	2	4	2	3	1
C_3	No	No	No	No	N: ADMINISTRATIVE AND SUPPORT SERVICE ACTIVITIES	Service company	Less than 20	5	2	3	3	4	1	1	1	3	3
C_4	Yes	Yes	No	No	C: MANUFACTURING	Manufacturing company producing “build to stock”	100-499	3	3	3	4	5	1	2	2	5	4
C_5	Yes	Yes	No	No	F: CONSTRUCTION	Service company	20-99	4	4	5	5	5	3	5	2	5	5
C_6	No	No	No	No	Q: HUMAN HEALTH AND SOCIAL WORK ACTIVITIES	Service company	20-99	4	2	3	3	4	2	2	2	4
C_7	No	No	No	No	F: CONSTRUCTION	Service company	20-99	2	1	1	1	1	1	1	1	5
C_8	Yes	No	No	No	M: PROFESSIONAL, SCIENTIFIC AND TECHNICAL ACTIVITIES	Service company	Less than 20	4	1	2	4	4	1	1	1	5	3
C_9	Yes	Yes	Yes	No	C: MANUFACTURING	Service company	20-99	4	1	3	4	5	1	1	1	5	5
C_10	Yes	No	No	No	G: WHOLESALE AND RETAIL TRADE; REPAIR OF MOTOR VEHICLES AND MOTORCYCLES	Manufacturing company producing “build to order”	20-99	5	1	3	5	5	1	5	1	5	5
C_11	Yes	Yes	No	No	C: MANUFACTURING	Manufacturing company producing “build to stock”	100-499	4	2	2	2	5	1	4	2	4	3
C_12	Yes	Yes	Yes	No	S: OTHER SERVICE ACTIVITIES	Manufacturing company producing “build to order”	100-499	2	2	2	2	5	2	1	1	5	2
C_13	Yes	No	No	No	G: WHOLESALE AND RETAIL TRADE; REPAIR OF MOTOR VEHICLES AND MOTORCYCLES	Manufacturing company producing “build to stock”	20-99	3	2	3	3	5	1	1	1	5	4
C_14	Yes	No	No	No	K: FINANCIAL AND INSURANCE ACTIVITIES	Service company	100-499	4	3	1	2	4	1	1	4	3	5
C_15	Yes	Yes	No	No	G: WHOLESALE AND RETAIL TRADE; REPAIR OF MOTOR VEHICLES AND MOTORCYCLES	Service company	20-99	2	2	2	2	3	3	4	1	5	2
C_16	Yes	Yes	Yes	No	N: ADMINISTRATIVE AND SUPPORT SERVICE ACTIVITIES	Service company	20-99	3	5	1	1	4	1	1	1	1	5
C_17	No	No	No	No	R: ARTS, ENTERTAINMENT AND RECREATION	Service company	Less than 20	4	3	4	3	3	1	3	2	5	4
C_18	No	No	No	No	C: MANUFACTURING	Service company	Less than 20	5	2	4	5	5	2	3	1	5	5
C_19	No	No	No	Yes	P: EDUCATION	Service company	20-99	5	1	5	4	5	1	4	1	5	1
C_20	No	Yes	No	No	G: WHOLESALE AND RETAIL TRADE; REPAIR OF MOTOR VEHICLES AND MOTORCYCLES	Manufacturing company producing “build to stock”	Less than 20	5	4	5	5	5	3	4	1	2	3
C_21	No	No	No	No	C: MANUFACTURING	Manufacturing company producing “build to stock”	Less than 20	1	1	1	1	1	1	1	1	5	2
C_22	Yes	Yes	Yes	No	H: TRANSPORTATION AND STORAGE	Service company	Less than 20	1	1	2	1	1	5	1	1	5	1
C_23	Yes	Yes	No		N: ADMINISTRATIVE AND SUPPORT SERVICE ACTIVITIES	Service company	20-99	1	3	5	5	5	3	1	3	5	5
C_24	Yes	Yes	No	No	Q: HUMAN HEALTH AND SOCIAL WORK ACTIVITIES	Service company	20-99	1	1	1	1	4	3	4	1	4	2
C_25	Yes	Yes	No	No	M: PROFESSIONAL, SCIENTIFIC AND TECHNICAL ACTIVITIES	Service company	Less than 20	2	2	4	4	5	1	1	1	5	1
C_26	Yes	Yes	No	No	F: CONSTRUCTION	Service company	20-99	3	3	3	3	5	3	2	2	5	3
C_27	Yes	Yes	Yes	No	C: MANUFACTURING	Service company	100-499	4	1	3	3	2	1	1	1	3	2
C_28	Yes	Yes	Yes	No	C: MANUFACTURING	Manufacturing company producing “build to order”	100-499	1	5	3	4	5	1	2	1	1	4
C_29	No	No	No	No	G: WHOLESALE AND RETAIL TRADE; REPAIR OF MOTOR VEHICLES AND MOTORCYCLES	Manufacturing company producing “build to stock”	20-99	1	1	1	1	5	1	1	1	1	4
C_30	No	No	No	No	F: CONSTRUCTION	Service company	20-99	5	2	4	4	5	1	1	2	3	2
C_31	Yes	Yes	No	No	C: MANUFACTURING	Manufacturing company producing “build to order”	100-499	1	1	1	1	4	3	2	1	1	1
C_32	Yes	No	No	No	F: CONSTRUCTION	Service company	Less than 20	4	3	3	3	3	3	2	2	4	3
C_33	Yes	No	No	No	G: WHOLESALE AND RETAIL TRADE; REPAIR OF MOTOR VEHICLES AND MOTORCYCLES	Service company	Less than 20	5	2	3	4	4	2	2	2	4	2
C_34	Yes	Yes	No	No	G: WHOLESALE AND RETAIL TRADE; REPAIR OF MOTOR VEHICLES AND MOTORCYCLES	Service company	Less than 20	2	4	2	4	4	3	2	2	5	3
C_35	Yes	No	No	No	C: MANUFACTURING	Manufacturing company producing “build to order”	Less than 20	4	3	3	4	4	3	3	2	4	4
C_36	No	No	No	No	C: MANUFACTURING	Manufacturing company producing “build to order”	Less than 20	1	1	2	2	5	5	3	2	2	3
C_37	Yes	No	No	No	G: WHOLESALE AND RETAIL TRADE; REPAIR OF MOTOR VEHICLES AND MOTORCYCLES	Manufacturing company producing “build to stock”	Less than 20	5	3	3	3	5	3	2	1	5	5
C_38	Yes	Yes	Yes	No	C: MANUFACTURING	Manufacturing company producing “build to stock”	20-99	3	4	3	2	3	1	2	1	5	2
C_39	Yes	Yes	No	No	C: MANUFACTURING	Manufacturing company producing “build to stock”	20-99	1	3	4	1	3	1	1	1	5	1
C_40	Yes	No	No	No	P: EDUCATION	Service company	Less than 20	4	1	4	1	1	3	1	1	5	1
C_41	Yes	Yes	Yes	No	N: ADMINISTRATIVE AND SUPPORT SERVICE ACTIVITIES	Service company	Less than 20	3	2	3	2	2	2	2	3	3	3
C_42	Yes	No	No	Yes	Q: HUMAN HEALTH AND SOCIAL WORK ACTIVITIES	Service company	20-99	4	1	1	5	5	4	3	1	5	5
C_43	Yes	No	No	No	C: MANUFACTURING	Manufacturing company producing “build to stock”	20-99	4	4	3	3	4	1	1	1	4	4
C_44	Yes	Yes	Yes	No	N: ADMINISTRATIVE AND SUPPORT SERVICE ACTIVITIES	Service company	20-99	4	2	4	3	4	3	2	2	5	4
C_45	Yes	No	No	No	C: MANUFACTURING	Manufacturing company producing “build to order”	20-99	1	1	1	1	4	1	3	1	4	1
C_46	No	No	No	Yes	Q: HUMAN HEALTH AND SOCIAL WORK ACTIVITIES	Service company	100-499	4	3	2	2	5	2	4	1	4	4
C_47	Yes	Yes	Yes	No	C: MANUFACTURING	Manufacturing company producing “build to order”	100-499	4	3	3	3	5	3	5	1	5	3
C_48	Yes	Yes	Yes	No	H: TRANSPORTATION AND STORAGE	Service company	Less than 20	4	2	4	4	5	1	1	1	5	4
C_49	Yes	Yes	No	No	C: MANUFACTURING	Manufacturing company producing “build to order”	Less than 20	5	3	1	4	5	1	3	1	1	4
C_50	Yes	No	No	No	F: CONSTRUCTION	Service company	Less than 20	1	3	1	1	3	2	2	1	5	2
C_51	Yes	Yes	Yes	No	E: WATER SUPPLY; SEWERAGE, WASTE MANAGEMENT AND REMEDIATION ACTIVITIES	Service company	20-99	4	3	4	5	5	1	2	2	5	4
C_52	Yes	Yes	No	No	F: CONSTRUCTION	Manufacturing company producing “build to order”	Less than 20	1	1	1	1	1	1	1	1	5	1
C_53	Yes	Yes	Yes	No	C: MANUFACTURING	Service company	Less than 20	4	5	1	5	3	2	4	5	4	5
C_54	Yes	No	No	No	H: TRANSPORTATION AND STORAGE	Service company	Less than 20	3	3	3	3	4	1	1	1	4	4
C_55	Yes	No	No	No	G: WHOLESALE AND RETAIL TRADE; REPAIR OF MOTOR VEHICLES AND MOTORCYCLES	Service company	Less than 20	4	1	1	1	1	1	1	1	3	4
C_56	Yes	No	Yes	No	Q: HUMAN HEALTH AND SOCIAL WORK ACTIVITIES	Service company	500 or more	2	1	1	1	5	1	1	1	3	3
C_57	Yes	No	No	No	I: ACCOMMODATION AND FOOD SERVICE ACTIVITIES	Service company	20-99	5	1	4	5	4	1	1	1	5	5
C_58	Yes	Yes	Yes	No	N: ADMINISTRATIVE AND SUPPORT SERVICE ACTIVITIES	Service company	20-99	3	3	1	1	3	1	2	2	3	2
C_59	No	No	No	No	K: FINANCIAL AND INSURANCE ACTIVITIES	Service company	Less than 20	5	2	3	3	3	3	5	1	1	5
C_60	Yes	Yes	Yes	Yes	C: MANUFACTURING	Manufacturing company producing “build to order”	100-499	4	1	4	2	5	1	3	1	3	3
C_61	Yes	No	No	No	M: PROFESSIONAL, SCIENTIFIC AND TECHNICAL ACTIVITIES	Service company	20-99	1	1	5	1	5	1	3	1	5	2
C_62	Yes	No	No	No	G: WHOLESALE AND RETAIL TRADE; REPAIR OF MOTOR VEHICLES AND MOTORCYCLES	Service company	Less than 20	4	3	4	3	4	2	2	2	5	4
C_63	No	No	No	No	C: MANUFACTURING	Service company	20-99	5	1	2	3	4	2	2	2	1	2
C_64	Yes	No	No	No	M: PROFESSIONAL, SCIENTIFIC AND TECHNICAL ACTIVITIES	Service company	Less than 20	3	1	4	5	5	1	1	1	4	4
C_65	Yes	Yes	Yes	No	C: MANUFACTURING	Manufacturing company producing “build to order”	20-99	1	2	2	2	4	1	2	2	4	3
C_66	No	No	No	No	G: WHOLESALE AND RETAIL TRADE; REPAIR OF MOTOR VEHICLES AND MOTORCYCLES	Service company	20-99	5	3	3	4	5	1	5	4	5	5
C_67	Yes	Yes	No	Yes	H: TRANSPORTATION AND STORAGE	Service company	20-99	3	1	1	1	1	1	1	3	3	1
C_68	No	No	No	No	R: ARTS, ENTERTAINMENT AND RECREATION	Service company	20-99	5	1	1	2	5	1	1	3	1	5
C_69	Yes	Yes	No	No	C: MANUFACTURING	Manufacturing company producing “build to order”	20-99	4	5	3	3	5	3	4	2	4	4
C_70	No	No	No	No	G: WHOLESALE AND RETAIL TRADE; REPAIR OF MOTOR VEHICLES AND MOTORCYCLES	Service company	100-499	5	3	5	4	5	3	3	3	1	5
C_71	No	No	No	No	R: ARTS, ENTERTAINMENT AND RECREATION	Service company	100-499	2	1	2	1	4	1	2	1	1	5
C_72	Yes	No	No	No	C: MANUFACTURING	Manufacturing company producing “build to stock”	20-99	4	1	3	3	4	1	1	1	5	3
C_73	No	No	No	No	I: ACCOMMODATION AND FOOD SERVICE ACTIVITIES	Service company	Less than 20	4	3	2	3	4	2	1	2	1	5
C_74	Yes	Yes	No	No	G: WHOLESALE AND RETAIL TRADE; REPAIR OF MOTOR VEHICLES AND MOTORCYCLES	Service company	20-99	4	1	4	5	4	1	3	1	5	4
C_75	Yes	No	No	No	G: WHOLESALE AND RETAIL TRADE; REPAIR OF MOTOR VEHICLES AND MOTORCYCLES	Service company	Less than 20	4	1	1	1	4	1	1	1	1	1
C_76	Yes	No	No	No	S: OTHER SERVICE ACTIVITIES	Service company	100-499	5	1	4	4	5	1	3	1	4	2
C_77	No	No	No	No	G: WHOLESALE AND RETAIL TRADE; REPAIR OF MOTOR VEHICLES AND MOTORCYCLES		20-99	4	2	3	2	4	2	2	2	2	4
C_78	No	No	No	No	Q: HUMAN HEALTH AND SOCIAL WORK ACTIVITIES	Service company	Less than 20	5	3	3	4	5	2	3	4	3	4
C_79	Yes	No	No	No	Q: HUMAN HEALTH AND SOCIAL WORK ACTIVITIES	Service company	20-99	4	2	4	4	5	1	1	1	5	3
C_80	Yes	No	No	No	Q: HUMAN HEALTH AND SOCIAL WORK ACTIVITIES	Service company	Less than 20	2	1	4	2	3	1	4	1	5	4
C_81	Yes	No	No	No	S: OTHER SERVICE ACTIVITIES	Service company	Less than 20	5	2	5	5	5	2	5	5	4	5
C_82	Yes	No	No	No	Q: HUMAN HEALTH AND SOCIAL WORK ACTIVITIES	Service company	20-99	1	1	1	4	4	1	1	1	1	1
C_83	Yes	Yes	No	No	C: MANUFACTURING	Manufacturing company producing “build to stock”	100-499	3	1	1	1	5	1	3	1	1	1
C_84	Yes	No	No	No	F: CONSTRUCTION	Manufacturing company producing “build to order”	20-99	2	1	2	2	4	1	3	2	1	3
C_85	Yes	Yes	Yes	No	C: MANUFACTURING	Manufacturing company producing “build to stock”	100-499	3	2	4	4	4	2	3	3	5	4
C_86	No	No	No	No	G: WHOLESALE AND RETAIL TRADE; REPAIR OF MOTOR VEHICLES AND MOTORCYCLES	Service company	Less than 20	5	1	3	3	5	1	1	4	1	4
C_87	Yes	Yes	Yes	No	N: ADMINISTRATIVE AND SUPPORT SERVICE ACTIVITIES	Service company	Less than 20	5	2	4	3	4	1	5	3	5	4
C_88	Yes	Yes	No	No	F: CONSTRUCTION	Service company	20-99	5	4	3	1	5	4	2	1	4	4
C_89	No	No	No	Yes	Q: HUMAN HEALTH AND SOCIAL WORK ACTIVITIES	Service company	500 or more	4	1	3	3	4	1	2	1	4	2
C_90	Yes	Yes	No	No	H: TRANSPORTATION AND STORAGE	Service company	20-99	4	1	2	4	4	1	4	2	4	4
C_91	Yes	Yes	No	No	C: MANUFACTURING	Manufacturing company producing “build to order”	500 or more	5	3	1	4	4	1	3	1	2	1
C_92	Yes	Yes	Yes	No	F: CONSTRUCTION	Service company	20-99	1	5	1	4	3	1	1	1	5	3
C_93	Yes	Yes	No	No	C: MANUFACTURING	Service company	Less than 20	4	2	4	3	3	1	1	1	5	3
C_94	Yes	No	No	No	G: WHOLESALE AND RETAIL TRADE; REPAIR OF MOTOR VEHICLES AND MOTORCYCLES	Service company	Less than 20	4	4	3	5	1	2	4	4	4	4
C_95	Yes	Yes	No	No	C: MANUFACTURING	Manufacturing company producing “build to order”	100-499	3	1	4	4	5	1	1	1	5	4
C_96	No	No	No	No	J: INFORMATION AND COMMUNICATION	Service company	Less than 20	3	2	4	2	4	1	4	1	4	3
C_97	Yes	Yes	Yes	Yes	C: MANUFACTURING	Manufacturing company producing “build to stock”	100-499	1	1	1	1	5	1	3	1	4	1
C_98	Yes	Yes	No	No	M: PROFESSIONAL, SCIENTIFIC AND TECHNICAL ACTIVITIES	Service company	Less than 20	4	4	4	4	4	3	4	3	5	5
C_99	No	No	No	No	F: CONSTRUCTION	Service company	20-99	3	2	3	3	4	1	3	2	2	2
C_100	Yes	No	No	No	C: MANUFACTURING	Manufacturing company producing “build to order”	Less than 20	2	2	2	3	3	2	2	2	4	2
C_101	No	No	No	No	G: WHOLESALE AND RETAIL TRADE; REPAIR OF MOTOR VEHICLES AND MOTORCYCLES	Service company	Less than 20	3	1	1	1	1	1	1	1	1	1
C_102	Yes	No	No	No	F: CONSTRUCTION		Less than 20	3	4	3	3	5	3	3	3	3	5
C_103	Yes	Yes	No	No	F: CONSTRUCTION	Service company	20-99	4	2	4	5	5	2	5	3	5	5
C_104	Yes	Yes	No	No	G: WHOLESALE AND RETAIL TRADE; REPAIR OF MOTOR VEHICLES AND MOTORCYCLES	Service company	Less than 20	4	2	1	5	5	1	4	1	4	4
C_105	Yes	Yes	No	No	H: TRANSPORTATION AND STORAGE	Service company	Less than 20	5	1	4	1	1	1	1	3	4	4
C_106	Yes	Yes	Yes	No	C: MANUFACTURING	Manufacturing company producing “build to order”	20-99	4	1	1	1	4	1	1	1	1	4
C_107	Yes	Yes	No	No	M: PROFESSIONAL, SCIENTIFIC AND TECHNICAL ACTIVITIES	Service company	Less than 20	5	2	4	5	5	2	4	2	4	4
C_108	Yes	Yes	No	No	G: WHOLESALE AND RETAIL TRADE; REPAIR OF MOTOR VEHICLES AND MOTORCYCLES	Service company	20-99	5	5	2	3	5	1	4	1	5	5
C_109	Yes	Yes	No	No	C: MANUFACTURING		100-499	3	3	2	3	4	1	4	1	3	3
